# Supplementary material for: Protection of Liver Functions and Improvement of Kidney Functions by Twelve Weeks Consumption of Cuban Policosanol (Raydel®) with a Decrease of Glycated Hemoglobin and Blood Pressure from a Randomized, Placebo-Controlled, and Double-Blinded Study with Healthy and Middle-Aged Japanese Participants
Source: Life (Basel). 2023 Jun 4;13(6):1319. doi: 10.3390/life13061319 (PMC10301011; doi:10.3390/life13061319)
Supplement: Supplementary file 1 [file life-13-01319-s001.zip]

Archive with 1 entries (1 files):
- life-2372833-supplementary.pdf
